# Supplementary material for: Neutrophil Extracellular Traps Do Not Induce Injury and Inflammation in Well-Differentiated RSV-Infected Airway Epithelium
Source: Cells. 2022 Feb 24;11(5):785. doi: 10.3390/cells11050785 (PMC8909397; doi:10.3390/cells11050785)
Supplement: Supplementary file 1 [file cells-11-00785-s001.zip]

Archive with 1 entries (1 files):
- cells-1585098-supplementary.pdf
